# Supplementary material for: A new method for the estimation of minimum adult frog density from a large-scale audial survey
Source: Sci Rep. 2020 May 25;10:8627. doi: 10.1038/s41598-020-65560-6 (PMC7248064; doi:10.1038/s41598-020-65560-6)
Supplement: Supplementary file 1 — Supplementary Information. [file 41598_2020_65560_MOESM1_ESM.xlsx]

## Sheet: Title page
The present file contains data and statistics for the article:
A new method for the estimation of minimum adult frog density from a large-scale audial survey
Authors: Andris Čeirāns, Aija Pupiņa, Mihails Pupiņš
Affiliation of all the authors: Daugavpils University, Institute of Life Sciences and Technologies

## Sheet: Bomb
Fire-Bellied Toad (Bombina bombina)
										Waterbody type contributions to Dc and MAFD					Poisson regression statistics
Plot name	Calling males per waterbody	Fraction of waterbodies with audial records	Waterbody detection probability	Inter year site fidelity	Best survey efficiency	Dc, individuals/km2	MAFD, individuals/km2	Fraction of population covered by MAFD		Small	Medium	Large	Ditch		Data transformation: multiplied by 100 and rounded to integer
Demene	2.75	0.206897		0.555556	0.78	12.9971	38.6818			0.73	0.21	0	0.06		Dependent variable: calling males per waterbody
Ilgas	2	0.6875		0.923077	0.83	2.2265	4.82143			1	0	0	0		Quantitative factor: Fraction of waterbodies with audial records
Islīce	3.66667	0.157895			1	1.08842	3.23935			1	0	0	0		Analysis of Deviance, p-value			0.000
Kaplava	5	0.181818				3.6	10.7143			1	0	0	0		R2 adj, %			50
Medumi	3.66667	0.1875		0.571429	1	3.4532	10.9127			0.86	0.14	0	0		coefficient at q.factor in equation			-0.012
Skaistkalne	3	0.166667		0.666667		1.21425	3.87879			1	0	0	0		Likelihood Ratio test,p-value			0.000
Median	3.33333	0.184659	#NUM!	0.619048	0.915	2.83985	7.76786	#NUM!		1	0	0	0		Chi-Square			78
Average	3.34722	0.264713	#DIV/0!	0.679182	0.9025	4.09657	12.0414	#DIV/0!		0.931667	0.0583333	0	0.01		df			5
SD	1.02255	0.207821	#DIV/0!	0.169839	0.114419	4.48851	13.4832	#DIV/0!		0.113563	0.0930412	0	0.0244949		Dependent variable: Dc				Dependent variable: MAFD
Max value	5	0.6875	0	0.923077	1	12.9971	38.6818	0		1	0.21	0	0.06		Quantitative factor: waterbody detection probability				Quantitative factor: waterbody detection probability
Min value	2	0.157895	0	0.555556	0.78	1.08842	3.23935	0		0.73	0	0	0		Analysis of Deviance, p-value			no data	Analysis of Deviance, p-value			no data
Count	6	6	0	4	4	6	6	0		6	6	6	6		R2 adj, %				R2 adj, %
															coefficient at q.factor in equation				coefficient at q.factor in equation
															Likelihood Ratio test,p-value				Likelihood Ratio test,p-value
Data for calling activity analysis (only surveys with records of given taxon)															Chi-Square				Chi-Square
2016				2017				2018							df				df
Relative date	Relative date since onset of breeding seson (or first productive survey given year + 1 (or calendar 7.2 hours ))	Relative daytime at midddle of the survey	Average number of calling males per breeding waterbody	Relative date	Relative date since onset of breeding seson (or first productive survey given year + 1 (or calendar 7.2 hours ))	Relative daytime at midddle of the survey	Average number of calling males per breeding waterbody	Relative date	Relative date since onset of breeding seson (or first productive survey given year + 1 (or calendar 7.2 hours ))	Relative daytime at midddle of the survey	Average number of calling males per breeding waterbody				Dependent variable: Dc				Dependent variable: MAFD
476.59	57.61	0.700302	1	413.32	7.66	0.611203	1	446.62	7.66	0.399635	1				Quantitative factor: Density of small waterbodies (from GPS data etc sheet)				Quantitative factor: Density of small waterbodies (from GPS data etc sheet)
496.57	77.59	0.626116	3	433.3	27.64	0.59573	6	476.59	37.63	0.278384	1				Analysis of Deviance, p-value			0.000	Analysis of Deviance, p-value			0.000
499.9	80.92	0.74776	2	506.46	100.8	0.312217	2.4	476.59	37.63	0.612302	4				R2 adj, %			92	R2 adj, %			97
509.69	90.71	0.729653	3.66667	506.46	100.8	0.848806	1	496.57	57.61	0.180495	7.875				coefficient at q.factor in equation			0.0059	coefficient at q.factor in equation			0.0062
512.92	93.94	0.698357	2	509.69	104.03	0.539014	1.66667	509.69	70.73	0.545781	3.66667				Likelihood Ratio test,p-value			0.000	Likelihood Ratio test,p-value			0.000
519.38	100.4	0.806084	1.5	580.75	175.09	0.331566	2.33333	545.22	106.26	0.444241	5				Chi-Square			1775	Chi-Square			5750
525.84	106.86	0.695954	2.5	580.75	175.09	0.79877	4	622.61	183.65	0.244536	4.625				df			5	df			5
Poisson regression statistics
Data transformation: multiplied by 100 and rounded to integer
Dependent variable: calling males per waterbody
Quantitative factor: relative date after onset of the breeding season
		2016	2017	2018	Average amnog year	SD
Analysis of Deviance, p-value		0.000	0.47	0.000
R2 adj, %		11		14	12.5	2.12132
coefficient at factor in equation		8.5e-05		4e-05
Likelihood Ratio test,p-value		0.000	0.47	0.000
Chi-Square		25		140	82.5	81.3173
df		6	6	6	6	0
Quantitative factor: relative daytime
		2016	2017	2018	Average amnog year	SD
Analysis of Deviance, p-value		0.000	0.5	0.000
R2 adj, %		10		6	8	2.82843
coefficient at factor in equation		-0.026		-0.01
Likelihood Ratio test,p-value		0.000	0.5	0.000
Chi-Square		26		63	44.5	26.163
df		6	6	6	6	0

## Sheet: Pfuscus
Common Spade-Foot Toad (Pelobates fuscus)
										Waterbody type contributions to Dc and MAFD					Poisson regression statistics
Plot name	Calling males per waterbody	Fraction of waterbodies with audial records	Waterbody detection probability	Inter year site fidelity	Best survey efficiency	Dc, individuals/km2	MAFD, individuals/km2	Fraction of population covered by MAFD		Small	Medium	Large	Ditch		Data transformation: multiplied by 100 and rounded to integer
Alūksne															Dependent variable: calling males per waterbody
Auce															Quantitative factor: Fraction of waterbodies with audial records
Bebrene															Analysis of Deviance, p-value			0.000
Bērzgale	2	0.0322581				0.470667	4.53983			0	1	0	0		R2 adj, %			0.2
Biksēre															coefficient at q.factor in equation			-0.0049
Būšnieki															Likelihood Ratio test,p-value			0.000
Ciskādi	4.4	0.178571		0.833333		6.54261	63.1069			1	0	0	0		Chi-Square			10
Dagda	1	0.111111				0.285	2.74898			1	0	0	0		df			18
Demene	6.4	0.2		1		11.9911	70.1268			1	0	0	0		Dependent variable: Dc				Dependent variable: MAFD
Dubna															Quantitative factor: waterbody detection probability				Quantitative factor: waterbody detection probability
Dzērbene															Analysis of Deviance, p-value			no data	Analysis of Deviance, p-value			no data
Garkalne															R2 adj, %				R2 adj, %
Garoza															coefficient at q.factor in equation				coefficient at q.factor in equation
Ģibuļi															Likelihood Ratio test,p-value				Likelihood Ratio test,p-value
Ilgas	2	0.1875				0.556625	3.90644			1	0	0	0		Chi-Square				Chi-Square
Indra	1	0.08			0.5	0.243333	2.34708			1	0	0	0		df				df
Islīce															Dependent variable: Dc				Dependent variable: MAFD
Jāņmuiža															Quantitative factor: Density of small waterbodies (from GPS data etc sheet)				Quantitative factor: Density of small waterbodies (from GPS data etc sheet)
Jaunbērze															Analysis of Deviance, p-value			0.000	Analysis of Deviance, p-value			0.000
Jaunmārupe	3	0.125				1.392	13.4266			1	0	0	0		R2 adj, %			39	R2 adj, %			37
Jumurda															coefficient at q.factor in equation			0.0044	coefficient at q.factor in equation			0.0038
Kabile															Likelihood Ratio test,p-value			0.000	Likelihood Ratio test,p-value			0.000
Kalēti															Chi-Square			2023	Chi-Square			12828
Kaplava	2	0.181818		0.5		1.44	13.8896			1	0	0	0		df			18	df			18
Ķemeri
Krivanda	2	0.333333				1.12	10.803			1	0	0	0
Krote
Kuldīga
Ļaudona	12.5	0.0769231				2.9375	28.3337			1	0	0	0
Lēdmane	4	0.0555556				0.52	5.01567			1	0	0	0
Liepna
Lubāna
Mālpils
Malta	2.33333	0.230769		1	0.71	2.42667	23.4065			1	0	0	0
Medumi	2.42857	0.259259		0.555556	0.62	3.56858	26.5638			0.76	0.24	0	0
Milzkalne	2	0.1			1	0.928	8.95105			1	0	0	0
Murmastiene	5	0.0666667				0.413333	3.98682			1	0	0	0
Nereta
Nītaure
Ozolnieki
Pilsblīdene
Puze
Rīva
Rucava
Rūjiena
Saurieši	2	0.04				0.413333	3.98682			1	0	0	0
Šēdere
Skaistkalne	2	0.166667		0.5		0.404749	3.97824			1	0	0	0
Skrunda
Skulte
Šlītere
Staicele
Stāmeriena
Sunākste	5	0.2			1	3.33333	32.1518			1	0	0	0
Taurkalne
Tilža	1	0.0277778				0.108571	1.04723			1	0	0	0
Turki
Variņi
Vārkava
Vērgale
Vijciems
Viļaka
Viļķene
Zaļenieki
Zilaiskalns
Median	2	0.125	#NUM!	0.694444	0.71	0.928	8.95105	#NUM!		1	0	0	0
Average	3.26642	0.139643	#DIV/0!	0.731481	0.766	2.05765	16.964	#DIV/0!		0.934737	0.0652632	0	0
SD	2.69972	0.0850458	#DIV/0!	0.241949	0.22623	2.90686	20.0213	#DIV/0!		0.232937	0.232937	0	0
Max value	12.5	0.333333	0	1	1	11.9911	70.1268	0		1	1	0	0
Min value	1	0.0277778	0	0.5	0.5	0.108571	1.04723	0		0	0	0	0
Count	19	19	0	6	5	19	19	0		19	19	19	19
Data for calling activity analysis (only surveys with records of given taxon)
2016				2017				2018
Relative date	Relative date since onset of breeding seson (or first productive survey given year + 1 (or calendar 7.2 hours ))	Relative daytime at midddle of the survey	Average number of calling males per breeding waterbody	Relative date	Relative date since onset of breeding seson (or first productive survey given year + 1 (or calendar 7.2 hours ))	Relative daytime at midddle of the survey	Average number of calling males per breeding waterbody	Relative date	Relative date since onset of breeding seson (or first productive survey given year + 1 (or calendar 7.2 hours ))	Relative daytime at midddle of the survey	Average number of calling males per breeding waterbody
476.59	57.61	0.700302	2	423.31	17.65	0.486112	3	439.96	1	0.524056	4.4
489.91	70.93	0.503914	2	446.62	40.96	0.243789	3	443.29	4.33	0.103908	5
493.24	74.26	0.628558	2.5	496.57	90.91	0.354696	1	446.62	7.66	0.399635	1
496.57	77.59	0.626116	2	499.9	94.24	-0.032887	2	446.62	7.66	0.95851	2
499.9	80.92	0.738106	2	506.46	100.8	0.312217	6.75	449.95	10.99	0.284604	3
499.9	80.92	0.74776	2.33333	506.46	100.8	1.01152	12	449.95	10.99	0.315346	1
506.46	87.48	0.722869	1	509.69	104.03	0.539014	2.42857	453.28	14.32	0.396346	4
509.69	90.71	0.729653	2.5					456.61	17.65	1.53656	2
512.92	93.94	0.698357	1					489.91	50.95	0.416674	1
519.38	100.4	0.806084	2					496.57	57.61	0.180495	4.25
525.84	106.86	0.695954	1					519.38	80.42	1.06239	1
529.07	110.09	0.563212	2
Poisson regression statistics
Data transformation: multiplied by 100 and rounded to integer
Dependent variable: calling males per waterbody
Quantitative factor: relative date after onset of the breeding season
		2016	2017	2018	Average amnog year	SD
Analysis of Deviance, p-value		0.000	0.000	0.000
R2 adj, %		13	11	9	11	2
coefficient at factor in equation		-0.00073	8.7e-05	-7.8e-05
Likelihood Ratio test,p-value		0.000	0.000	0.000
Chi-Square		26	188	93	102.333	81.4023
df		11	6	10	9	2.64575
Quantitative factor: relative daytime
		2016	2017	2018	Average amnog year	SD
Analysis of Deviance, p-value		0.16	0.000	0.000
R2 adj, %			58	19	38.5	27.5772
coefficient at factor in equation			0.0178	-0.0068
Likelihood Ratio test,p-value		0.16	0.000	0.000
Chi-Square			1010	186	598	582.656
df			6	10	8	2.82843

## Sheet: Bufo
Common Toad (Bufo bufo)
										Waterbody type contributions to Dc and MAFD					Poisson regression statistics
Plot name	Calling males per waterbody	Fraction of waterbodies with audial records	Waterbody detection probability	Inter year site fidelity	Best survey efficiency	Dc, individuals/km2	MAFD, individuals/km2	Fraction of population covered by MAFD		Small	Medium	Large	Ditch		Data transformation: multiplied by 100 and rounded to integer
Alūksne	2.25	0.15			0.78	2.368	22.7692			0.74	0	0	0.26		Dependent variable: calling males per waterbody
Auce	5	0.416667	0.71		0.48	3.32261	35.8565	0.880646		0.21	0.79	0	0		Quantitative factor: Fraction of waterbodies with audial records
Bebrene	2	0.142857				1.25333	13.5256			1	0	0	0		Analysis of Deviance, p-value			0.000
Bērzgale	5.1	0.16129			0.71	3.32736	35.9078			0.56	0.44	0	0		R2 adj, %			13
Biksēre	2.16667	0.75	1	0.923077	0.73	3.93512	42.4665	0.841969		0.66	0.34	0	0		coefficient at q.factor in equation			0.0096
Būšnieki	1.6	0.571429			1	1.32877	14.3367			0.87	0.06	0.07	0		Likelihood Ratio test,p-value			0.000
Ciskādi	2.25	0.181818	0.5	0.666667	0.777777	2.81482	30.3767	0.683513		0.51	0.49	0	0		Chi-Square			663
Dagda	2.83333	0.4		0.833333	0.86	6.527	70.4373			0.38	0.03	0	0.59		df			62
Demene	3.57692	0.413793		0.8	0.84	9.93989	107.268			0.77	0.23	0	0		Dependent variable: Dc				Dependent variable: MAFD
Dubna	5.25	0.2				4.52667	48.8503			1	0	0	0		Quantitative factor: waterbody detection probability				Quantitative factor: waterbody detection probability
Dzērbene	5.9	0.45	0.67			22.0852	238.336	0.684137		0.37	0.62	0	0.01		Analysis of Deviance, p-value			0.000	Analysis of Deviance, p-value			0.000
Garkalne	1.8	0.153846				3.18637	34.3863			0.05	0.95	0	0		R2 adj, %			17	R2 adj, %			18
Garoza	2	0.222222				0.728889	7.86593			1	0	0	0		coefficient at q.factor in equation			0.018	coefficient at q.factor in equation			0.0195
Ģibuļi															Likelihood Ratio test,p-value			0.000	Likelihood Ratio test,p-value			0.000
Ilgas	2	0.1875		1		1.38354	10.8636			0.49	0.51	0	0		Chi-Square			1700	Chi-Square			19960
Indra	1.66667	0.08	0.6		0.8	0.816667	8.8132			1	0	0	0		df			24	df			24
Islīce	1.33333	0.157895			1	0.395789	4.27123			1	0	0	0		Dependent variable: Dc				Dependent variable: MAFD
Jāņmuiža	2.71429	0.375	0.777777			4.981	53.7533	0.670904		0.92	0.08	0	0		Quantitative factor: Density of small waterbodies (from GPS data etc sheet)				Quantitative factor: Density of small waterbodies (from GPS data etc sheet)
Jaunbērze	4	0.4	1			1.90667	20.5761	0.474777		0.98	0.02	0	0		Analysis of Deviance, p-value			0.000	Analysis of Deviance, p-value			0.000
Jaunmārupe	2.14286	0.25	0.78	1		4.8012	51.813	0.510204		0.3	0.38	0	0.32		R2 adj, %			4	R2 adj, %			4
Jumurda	7.1875	0.652174		1		16.5292	178.378			0.75	0.24	0	0.01		coefficient at q.factor in equation			0.0013	coefficient at q.factor in equation			0.0013
Kabile	1.66667	0.272727	0.6		0.8	0.781818	8.43713	0.50278		1	0	0	0		Likelihood Ratio test,p-value			0.000	Likelihood Ratio test,p-value			0.000
Kalēti	3.375	0.368421	0.89			6.81599	74.6876	0.949367		0.41	0.49	0.1	0		Chi-Square			925	Chi-Square			9866
Kaplava	2.5	0.181818		0.666667		1.8	19.425			1	0	0	0		df			61	df			61
Ķemeri	1					0.427345	4.61177
Krivanda	6.58333	0.25		0.5		10.109	109.093			0.13	0.14	0.37	0.36
Krote	2	0.173913				1.72523	18.6181			0.63	0.37	0	0
Kuldīga	3.5	0.45				4.56622	49.2772			0.74	0.26	0	0
Ļaudona	2.5	0.538462	1		1	4.67409	50.4413	0.943396		0.5	0.25	0	0.25
Lēdmane	1.33333	0.5	0.5	0.875		1.32364	16.835	0.209776		1	0	0	0
Liepna	1	0.117647	0.67			0.266667	2.87778			1	0	0	0
Lubāna	3	0.105263	0.4		0.67	0.543158	5.86158	0.636943		1	0	0	0
Mālpils	3.13889	0.809524	1	1		8.68914	93.7704	0.433482		0.63	0.33	0.04	0
Malta	2.75	0.307692		0.67		5.57349	60.1473			0.57	0.17	0.26	0
Medumi	5.45455	0.407407		0.7	0.74	10.5226	119.495			0.85	0.15	0	0
Milzkalne	2	0.1875			0.83	1.58328	17.0863			0	1	0	0
Murmastiene	1	0		1		0.670667	7.23762			0	0	0	1
Nereta	3.5	0.53			0.68	2.38933	25.7849			1	0	0	0
Nītaure	3.42857	0.583333	0.875	0.833333	0.83	11.2218	121.102	0.763845		0.36	0.64	0	0
Ozolnieki	1.75	0.285714		0.571429		2.24	24.1734			0.66	0.19	0	0.15
Pilsblīdene	1	0.0454545				1.32553	14.3047	0.735294		0.28	0	0	0.72
Puze	1	0.173913		0.5		0.354783	3.8287			1	0	0	0
Rīva	1	0.1				0.212	2.32303			0.61	0	0	0.39
Rucava	2.5	0.409091				4.942	53.3325			0.99	0.01	0	0
Rūjiena	2.33333	0.176471	0.6			1.61412	17.419	0.795455		1	0	0	0
Saurieši	1.55556	0.333333		0.8		2.61533	25.1474			0.95	0.05	0	0
Šēdere	1	0.0666667				0.378667	3.64103			1	0	0	0
Skaistkalne	1.375	0.266667		1	0.91	1.17982	8.40849			0.91	0.09	0	0
Skrunda	6.8	0.307692				2.58031	27.8459			0.72	0.28	0	0
Skulte	2	0.541667		1		5.36042	57.848	0.552251		0.98	0.02	0	0
Šlītere	3.07692	0.866667			0.93	3.60114	38.8624			0.6	0.4	0	0
Staicele	2.5	0.133333	0.14			0.741143	7.99817	0.526316		0.16	0.84	0	0
Stāmeriena	4.4	0.363636				4.41949	47.6937			0.48	0.28	0	0.24
Sunākste	4.5	0.0526316	0.5			5.27627	37.1149	0.675676		1	0	0	0
Taurkalne	1	0.25				0.477714	5.15534			0	1	0	0
Tilža	1.8	0.3				3.74585	40.424			0.71	0	0	0.29
Turki	2	0.272727				1.27104	13.7167	0.581395		0.35	0.65	0	0
Variņi	3	0.333333	0.67	1		3.01106	32.4944	0.656455		0.61	0	0	0.39
Vārkava	4.83333	0.333333	0.75		0.86	3.67333	39.6414	0.97185		0	1	0	0
Vērgale	3.41667	0.3	0.86			3.32079	35.8369	0.934366		0.51	0.49	0	0
Vijciems	2	0.142857				0.146667	1.58278			1	0	0	0
Viļaka	2.14286	0.208333	0.875		0.8	4.0054	43.225			0.22	0	0.56	0.22
Viļķene	1	0.0833333	0.17			0.189091	2.04061	0.161321		1	0	0	0
Zaļenieki
Zilaiskalns	4.20833	0.538462	0.8		0.86	13.6497	147.303	0.505101		0.32	0.05	0	0.63
Median	2.25	0.272727	0.71	0.833333	0.815	2.61533	27.8459	0.670904		0.685	0.07	0	0
Average	2.77292	0.306218	0.693511	0.825691	0.813081	3.81227	40.7461	0.651249		0.652258	0.231129	0.0225806	0.0940323
SD	1.55546	0.191162	0.236656	0.176612	0.121622	4.15333	45.0555	0.213806		0.329214	0.300432	0.0908058	0.206227
Max value	7.1875	0.866667	1	1	1	22.0852	238.336	0.97185		1	1	0.56	1
Min value	1	0	0.14	0.5	0.48	0.146667	1.58278	0.161321		0	0	0	0
Count	63	62	25	21	22	63	63	25		62	62	62	62
Data for calling activity analysis (only surveys with records of given taxon)
2016				2017				2018
Relative date	Relative date since onset of breeding seson (or first productive survey given year + 1 (or calendar 7.2 hours ))	Relative daytime at midddle of the survey	Average number of calling males per breeding waterbody	Relative date	Relative date since onset of breeding seson (or first productive survey given year + 1 (or calendar 7.2 hours ))	Relative daytime at midddle of the survey	Average number of calling males per breeding waterbody	Relative date	Relative date since onset of breeding seson (or first productive survey given year + 1 (or calendar 7.2 hours ))	Relative daytime at midddle of the survey	Average number of calling males per breeding waterbody
419.98	1	1.01287	4	406.66	1	0.486872	2	446.62	7.66	0.30653	2.71429
426.64	7.66	0.675261	1	406.66	1	1.31673	1.75	446.62	7.66	0.399635	1
433.3	14.32	0.531576	3.55556	409.99	4.33	0.52832	6	446.62	7.66	0.95851	3
436.63	17.65	0.748952	1	413.32	7.66	0.611203	7.66667	446.62	7.66	0.778524	1
436.63	17.65	0.780396	2	416.65	10.99	0.608568	2.5	449.95	10.99	0.284604	2.14286
436.63	17.65	0.843032	2	416.65	10.99	0.662443	1	449.95	10.99	1.22676	2
436.63	17.65	1.03144	2	416.65	10.99	1.11396	7	453.28	14.32	0.396346	1.27273
439.96	20.98	0.568637	2.5	426.64	20.98	0.165688	5	453.28	14.32	1.02263	2.07143
439.96	20.98	0.870825	2	426.64	20.98	0.484044	2.5	456.61	17.65	1.53656	1.55556
439.96	20.98	0.923013	2	429.97	24.31	0.524362	1	466.6	27.64	0.25202	1.75
439.96	20.98	1.18345	3.875	429.97	24.31	0.799254	3.41667	466.6	27.64	0.97374	6.58333
443.29	24.31	-0.128638	6	429.97	24.31	1.21134	1	466.6	27.64	1.23586	3.13158
449.95	30.97	-0.158502	2	433.3	27.64	-0.109442	1	469.93	30.97	1.25503	1.8
456.61	37.63	0.393111	1	433.3	27.64	0.59573	2.44444	476.59	37.63	0.278384	1.5
456.61	37.63	0.413517	5.28571	433.3	27.64	0.616826	3.125	476.59	37.63	0.612302	1.33333
456.61	37.63	0.759693	2.33333	433.3	27.64	0.616826	1	489.91	50.95	0.416674	2
476.59	57.61	0.700302	2.5	433.3	27.64	0.901105	2	509.69	70.73	0.0667025	1.42857
489.91	70.93	0.386741	3.25	433.3	27.64	1.09046	1	509.69	70.73	0.545781	2
489.91	70.93	0.503914	2.5	436.63	30.97	1.25368	1.6	512.92	73.96	-0.0323858	3.33333
489.91	70.93	0.513698	2.25	439.96	34.3	1.25889	2.84615	512.92	73.96	0.319363	2.28571
493.24	74.26	0.122592	2.11111	443.29	37.63	0.711542	1	516.15	77.19	-0.0398541	1
493.24	74.26	0.628558	3	446.62	40.96	0.17158	2	516.15	77.19	0.704623	2
493.24	74.26	0.735553	4	446.62	40.96	0.212736	3.33333	519.38	80.42	0.477426	2
496.57	77.59	0.606696	1	446.62	40.96	0.243789	8	519.38	80.42	1.08107	1
496.57	77.59	0.626116	2	446.62	40.96	0.67779	20	535.53	96.57	0.0481551	2.33333
499.9	80.92	0.265987	5.3	469.93	64.27	0.517067	1	538.76	99.8	0.012917	3
499.9	80.92	0.738106	1	469.93	64.27	1.08811	1	538.76	99.8	0.419841	2
499.9	80.92	0.74776	1	493.24	87.58	0.424082	1	580.75	141.79	0.287391	1
499.9	80.92	0.786145	3.8	493.24	87.58	0.881307	1	583.98	145.02	1.09487	1
506.46	87.48	0.216048	1.8	496.57	90.91	0.354696	3
506.46	87.48	0.636649	3.71429	496.57	90.91	0.819855	3.25
506.46	87.48	0.722869	1.66667	499.9	94.24	-0.032887	4.5
509.69	90.71	0.577187	3	499.9	94.24	0.498181	6
509.69	90.71	0.729653	2	506.46	100.8	0.29302	7.5
516.15	97.17	0.194651	1.88889	506.46	100.8	0.312217	3.36364
516.15	97.17	0.752311	1.83333	506.46	100.8	0.666667	2.5
519.38	100.4	0.118659	2	506.46	100.8	0.848806	1.5
519.38	100.4	0.806084	1	506.46	100.8	1.01152	2.71429
522.61	103.63	0.615506	2	509.69	104.03	0.539014	4.2
525.84	106.86	0.695954	1	509.69	104.03	0.824859	2.5
541.99	123.01	0.472583	1	509.69	104.03	0.891434	2
561.37	142.39	0.80436	1	509.69	104.03	0.986639	1
				509.69	104.03	1.16774	1
				512.92	107.26	0.50867	1
				512.92	107.26	1.11576	2.28571
				512.92	107.26	1.18231	5.8125
				519.38	113.72	0.617829	2.33333
				519.38	113.72	0.768342	2
				541.99	136.33	0.748566	2.5
				564.6	158.94	0.461571	5
				619.98	214.32	1.09245	1
				636.63	230.97	0.811569	2
Poisson regression statistics
Data transformation: multiplied by 100 and rounded to integer
Dependent variable: calling males per waterbody
Quantitative factor: relative date after onset of the breeding season
		2016	2017	2018	Average amnog year	SD
Analysis of Deviance, p-value		0.000	0.000	0.000
R2 adj, %		8	2	3	4.33333	3.21455
coefficient at factor in equation		-3.9e-05	-2.1e-05	-2.4e-05
Likelihood Ratio test,p-value		0.000	0.000	0.000
Chi-Square		196	185	50	143.667	81.304
df		41	51	28	40	11.5326
Quantitative factor: relative daytime
		2016	2017	2018	Average amnog year	SD
Analysis of Deviance, p-value		0.000	0.000	0.023
R2 adj, %		4	5	0.4	3.13333	2.41937
coefficient at factor in equation		-0.0036	-0.0051	0.0009
Likelihood Ratio test,p-value		0.000	0.000	0.023
Chi-Square		111	494	9	204.667	255.708
df		41	51	28	40	11.5326

## Sheet: Harb
European Tree Frog (Hyla arborea species complex)
										Waterbody type contributions to Dc and MAFD									Poisson regression statistics
Plot name	Calling males per waterbody	Fraction of waterbodies with audial records	Waterbody detection probability	Inter year site fidelity	Best survey efficiency	Dc, individuals/km2	MAFD, individuals/km2	Fraction of population covered by MAFD		Small	Medium	Large	Ditch						Data transformation: multiplied by 100 and rounded to integer
Kalēti	8.2	0.565217			0.93	16.8269	73.2623			0.69	0.2	0.06	0.05						Dependent variable: calling males per waterbody
Krote	6.53846	0.4			0.82	8.76313	38.1536			0.38	0.62	0	0						Quantitative factor: Fraction of waterbodies with audial records
Rīva	2	0.0416667				0.176667	0.769186			1	0	0	0						Analysis of Deviance, p-value			0.000
Rucava	2	0.0625				0.608	2.64716			1	0	0	0						R2 adj, %			89
Skrunda	5.75	0.266667				1.4	6.09544			0.68	0.32	0	0						coefficient at q.factor in equation			0.025
Vērgale	7.33333	0.5			0.96	12.9254	56.2756			0.72	0.15	0	0.13						Likelihood Ratio test,p-value			0.000
Median	6.14423	0.333333	#NUM!	#NUM!	0.93	5.08156	22.1245	#NUM!		0.705	0.175	0	0						Chi-Square			696
Average	5.30363	0.306008	#DIV/0!	#DIV/0!	0.903333	6.78334	29.5339	#DIV/0!		0.745	0.215	0.01	0.03						df			5
SD	2.68554	0.221078	#DIV/0!	#DIV/0!	0.0737111	7.1173	30.9879	#DIV/0!		0.232873	0.233217	0.0244949	0.052915						Dependent variable: Dc				Dependent variable: MAFD
Max value	8.2	0.565217	0	0	0.96	16.8269	73.2623	0		1	0.62	0.06	0.13						Quantitative factor: waterbody detection probability				Quantitative factor: waterbody detection probability
Min value	2	0.0416667	0	0	0.82	0.176667	0.769186	0		0.38	0	0	0						Analysis of Deviance, p-value			no data	Analysis of Deviance, p-value			no data
Count	6	6	0	0	3	6	6	0		6	6	6	6						R2 adj, %				R2 adj, %
																			coefficient at q.factor in equation				coefficient at q.factor in equation
																			Likelihood Ratio test,p-value				Likelihood Ratio test,p-value
Data for calling activity analysis (only surveys with records of given taxon)																			Chi-Square				Chi-Square
2016				2017				2018											df				df
Relative date	Relative date since onset of breeding seson (or first productive survey given year + 1 (or calendar 7.2 hours ))	Relative daytime at midddle of the survey	Average number of calling males per breeding waterbody	Relative date	Relative date since onset of breeding seson (or first productive survey given year + 1 (or calendar 7.2 hours ))	Relative daytime at midddle of the survey	Average number of calling males per breeding waterbody	Relative date	Relative date since onset of breeding seson (or first productive survey given year + 1 (or calendar 7.2 hours ))	Relative daytime at midddle of the survey	Average number of calling males per breeding waterbody								Dependent variable: Dc				Dependent variable: MAFD
541.99	123.01	1.17757	4.54545	558.14	152.48	0.951257	7.5625	no records for 2018				15248	95.1257	756.25	15248	95	756		Quantitative factor: Density of small waterbodies (from GPS data etc sheet)				Quantitative factor: Density of small waterbodies (from GPS data etc sheet)
580.75	161.77	1.0968	5.6	561.37	155.71	1.20823	8.26667					15571	120.823	826.667	15571	121	827		Analysis of Deviance, p-value			0.000	Analysis of Deviance, p-value			0.000
590.44	171.46	1.21606	4.2	567.83	162.17	1.03199	2					16217	103.199	200	16217	103	200		R2 adj, %			0.4	R2 adj, %			0.4
				596.9	191.24	1.25314	1.4					19124	125.314	140	19124	125	140		coefficient at q.factor in equation			0.00061	coefficient at q.factor in equation			0.00061
				659.94	254.28	1.1415	7.30769					25428	114.15	730.769	25428	114	731		Likelihood Ratio test,p-value			0.000	Likelihood Ratio test,p-value			0.000
				663.27	257.61	1.04892	6.125					25761	104.892	612.5	25761	105	613		Chi-Square			19	Chi-Square			82
																			df			5	df			5
Poisson regression statistics
Data transformation: multiplied by 100 and rounded to integer
Dependent variable: calling males per waterbody
Quantitative factor: relative date after onset of the breeding season
		2016	2017	2018	Average amnog year	SD
Analysis of Deviance, p-value		0.67	0.0016
R2 adj, %			0.6
coefficient at factor in equation			1.2e-05
Likelihood Ratio test,p-value		0.67	0.0016
Chi-Square			10
df		2	5		3.5	2.12132
Quantitative factor: relative daytime
		2016	2017	2018	Average amnog year	SD
Analysis of Deviance, p-value		0.000	0.000
R2 adj, %		100	3		51.5	68.5894
coefficient at factor in equation		-0.024	-0.0093
Likelihood Ratio test,p-value		0.000	0.000
Chi-Square		22	31		26.5	6.36396
df		2	5		3.5	2.12132

## Sheet: Rarv
Moor Frog (Rana arvalis)
										Waterbody type contributions to Dc and MAFD					Poisson regression statistics
Plot name	Calling males per waterbody	Fraction of waterbodies with audial records	Waterbody detection probability	Inter year site fidelity	Best survey efficiency	Dc, individuals/km2	MAFD, individuals/km2	Fraction of population covered by MAFD		Small	Medium	Large	Ditch		Data transformation: multiplied by 100 and rounded to integer
Alūksne	1	0.166667				0.709429	4.52586			0.35	0.65	0	0		Dependent variable: calling males per waterbody
Auce	25	0.333333	0.71		0.87	21.7688	159.129	0.986882		0.4	0.19	0	0.41		Quantitative factor: Fraction of waterbodies with audial records
Bebrene	12.5	0.0714286				2.33981	17.1038			0	1	0	0		Analysis of Deviance, p-value			0.000
Bērzgale	7.94444	0.290323	0.82			12.1889	89.1001	0.956979		0.68	0.32	0	0		R2 adj, %			24
Biksēre	2	0.125		0.5		5.77742	42.2326	0.902041		0.06	0.94	0	0		coefficient at q.factor in equation			0.022
Būšnieki	1	0.142857				0.193372	1.41326			1	0	0	0		Likelihood Ratio test,p-value			0.000
Ciskādi	7.375	0.142857				8.77304	64.1304			1	0	0	0		Chi-Square			4256
Dagda	4.2	0.2			0.62	8.47256	61.9339			0.03	0.17	0	0.8		df			51
Demene	9.9	0.172414		0.6	0.75	13.6544	99.8129			0.53	0.28	0	0.19		Dependent variable: Dc				Dependent variable: MAFD
Dubna	4	0.1				1.72444	12.6056			1	0	0	0		Quantitative factor: waterbody detection probability				Quantitative factor: waterbody detection probability
Dzērbene	6	0.2	0.67		0.95	8.44048	61.6994	0.511727		0.54	0.46	0	0		Analysis of Deviance, p-value			0.000	Analysis of Deviance, p-value			0.000
Garkalne	1.6	0.192308		1		1.78978	13.0832			0.58	0.42	0	0		R2 adj, %			67	R2 adj, %			65
Garoza	2.5	0.222222			0.6	0.911111	6.66017			1	0	0	0		coefficient at q.factor in equation			0.046	coefficient at q.factor in equation			0.046
Ģibuļi	10	0.0833333	0.5			2.06667	15.1072	0.783133		1	0	0	0		Likelihood Ratio test,p-value			0.000	Likelihood Ratio test,p-value			0.000
Ilgas	6.33333	0.217391		0.833333		8.7066	46.3079			0.29	0.07	0	0.64		Chi-Square			4638	Chi-Square			32305
Indra	8.66667	0.44		0.75	1	11.4373	83.6062			0.77	0.04	0	0.19		df			8	df			8
Islīce															Dependent variable: Dc				Dependent variable: MAFD
Jāņmuiža	3.75	0.1875				2.57201	18.8012			0.22	0.78	0	0		Quantitative factor: Density of small waterbodies (from GPS data etc sheet)				Quantitative factor: Density of small waterbodies (from GPS data etc sheet)
Jaunbērze	1	0.111111				0.124444	0.909682			1	0	0	0		Analysis of Deviance, p-value			0.000	Analysis of Deviance, p-value			0.000
Jaunmārupe	4.66667	0.0625				2.62819	19.2119			0.82	0.18	0	0		R2 adj, %			5	R2 adj, %			5
Jumurda	16.8462	0.391304	1	1	0.89	43.1881	315.702	0.822149		0.25	0.24	0	0.51		coefficient at q.factor in equation			0.0017	coefficient at q.factor in equation			0.0017
Kabile	1.5	0.181818			0.67	0.469091	3.42903			1	0	0	0		Likelihood Ratio test,p-value			0.000	Likelihood Ratio test,p-value			0.000
Kalēti	7.78571	0.315789	0.88			13.3488	94.5244	0.957821		0.5	0.17	0.33	0		Chi-Square			2604	Chi-Square			17840
Kaplava	18.3	0.785714				51.7629	378.383			1	0	0	0		df			50	df			50
Ķemeri	3.25					7.03373	51.4162			0	1	0	0
Krivanda	7.5	0.25				12.8309	93.7932			0.18	0	0.29	0.53
Krote	5.26923	0.565217				12.3539	90.3061			0.26	0.74	0	0
Kuldīga	3.5	0.25				7.61964	55.6991			0.33	0.47	0	0.19
Ļaudona	14	0.307692				13.832	101.111			0.27	0.63	0	0.1
Lēdmane	1.5	0.0555556				1.1319	8.27416			0.12	0	0	0.88
Liepna
Lubāna
Mālpils	3	0.047619				0.437143	3.19549			1	0	0	0
Malta	3	0.0769231				1.04	7.60234			1	0	0	0
Medumi	9	0.111111				4.68546	32.0515			0.92	0.08	0	0
Milzkalne	2	0.1875				2.18364	15.9623			0.64	0.36	0	0
Murmastiene
Nereta	3	0.0666				0.256	1.87135			1	0	0	0
Nītaure	3.83333	0.0909091		0.666667		2.97042	21.7136			0.24	0	0	0.76
Ozolnieki	3	0.1				0.96	7.01754			1	0	0	0
Pilsblīdene	7.1	0.227273	0.83		0.51	18.6408	136.263	0.861999		0.1	0.9	0	0
Puze	5	0.130435				1.33043	9.7254			1	0	0	0
Rīva	1	0.1				0.212	1.54971			1	0	0	0
Rucava	8	0.409091	0.9			19.2427	120	0.967742		0.85	0	0	0.15
Rūjiena
Saurieši	2.5	0.148148		0.666667		5.02273	32.0429			0.31	0	0	0.69
Šēdere	4.5	0.117647				8.98894	57.3457			0.13	0.87	0	0
Skaistkalne
Skrunda	3.66667	0.307692				2.33735	17.0859			0.44	0.13	0.21	0.22
Skulte	3.625	0.333333		1		3.92992	28.7275			0.66	0.34	0	0
Šlītere	2.66667	0.2				1.00978	7.38142			0.32	0.68	0	0
Staicele
Stāmeriena	2	0.0909091				0.302857	2.21387			0	1	0	0
Sunākste	13	0.0526316			1	8.67765	63.4331			0.24	0	0.76	0
Taurkalne
Tilža	1	0.1				0.922927	6.74654			0.41	0	0	0.59
Turki
Variņi	1.5	0.0769231				0.201818	1.47528			1	0	0	0
Vārkava	5.66667	0.222222	0.75		0.83	5.60667	40.9844			0.05	0.95	0	0
Vērgale	7.3	0.25				8.38848	61.3193			0.34	0.66	0	0
Vijciems	2	0.142857				0.228571	1.67084			0	1	0	0
Viļaka
Viļķene
Zaļenieki
Zilaiskalns
Median	3.91667	0.172414	0.82	0.75	0.83	3.45017	25.2205	0.902041		0.47	0.15	0	0
Average	5.69703	0.199101	0.784444	0.77963	0.79	7.21973	51.6806	0.861164		0.535192	0.302308	0.0305769	0.131731
SD	4.91922	0.13993	0.147064	0.188889	0.170646	9.89466	71.8625	0.148777		0.370609	0.363068	0.122561	0.251339
Max value	25	0.785714	1	1	1	51.7629	378.383	0.986882		1	1	0.76	0.88
Min value	1	0.047619	0.5	0.5	0.51	0.124444	0.909682	0.511727		0	0	0	0
Count	52	51	9	9	11	52	52	9		52	52	52	52
Data for calling activity analysis (only surveys with records of given taxon)
2016				2017				2018
Relative date	Relative date since onset of breeding seson (or first productive survey given year + 1 (or calendar 7.2 hours ))	Relative daytime at midddle of the survey	Average number of calling males per breeding waterbody	Relative date	Relative date since onset of breeding seson (or first productive survey given year + 1 (or calendar 7.2 hours ))	Relative daytime at midddle of the survey	Average number of calling males per breeding waterbody	Relative date	Relative date since onset of breeding seson (or first productive survey given year + 1 (or calendar 7.2 hours ))	Relative daytime at midddle of the survey	Average number of calling males per breeding waterbody
419.98	1	1.01287	6	406.66	1	0.486872	3	439.96	1	0.524056	7.375
423.31	4.33	0.976498	2	406.66	1	1.32767	2.66667	446.62	7.66	0.192432	7.44444
426.64	7.66	0.675261	4.5	409.99	4.33	0.52832	44	446.62	7.66	0.30653	3
426.64	7.66	0.930048	1	409.99	4.33	1.311	1	446.62	7.66	0.399635	5
429.97	10.99	0.713005	3.25	413.32	7.66	0.611203	7.33333	446.62	7.66	0.95851	15.375
433.3	14.32	0.878158	2	413.32	7.66	1.30248	2	449.95	10.99	0.284604	4.66667
436.63	17.65	0.445497	6.33333	416.65	10.99	0.608568	6.71429	449.95	10.99	0.315346	6.58333
436.63	17.65	0.748952	1.5	416.65	10.99	0.662443	7.5	449.95	10.99	1.22676	3.25
436.63	17.65	0.843032	11	423.31	17.65	0.486112	26	453.28	14.32	0.396346	1.5
439.96	20.98	0.568637	4	426.64	20.98	0.165688	8.44444	453.28	14.32	1.02263	2.5
439.96	20.98	0.870825	6	426.64	20.98	0.484044	19.8	456.61	17.65	1.53656	2.33333
439.96	20.98	1.18345	2.375	429.97	24.31	0.460809	15	466.6	27.64	0.25202	3.83333
443.29	24.31	-0.128638	3.16667	429.97	24.31	0.51377	10	466.6	27.64	0.97374	7.5
449.95	30.97	-0.158502	5.53846	429.97	24.31	0.799254	6.3	466.6	27.64	1.23586	3
456.61	37.63	0.759693	11	429.97	24.31	1.21134	5	469.93	30.97	1.25503	1.6
489.91	70.93	0.386741	3	433.3	27.64	-0.109442	1	489.91	50.95	0.416674	1
489.91	70.93	0.513698	1.33333	433.3	27.64	0.59573	8	516.15	77.19	0.704623	1
493.24	74.26	0.122592	2	433.3	27.64	0.616826	7.78571
493.24	74.26	0.628558	3	433.3	27.64	0.616826	1.5
499.9	80.92	0.265987	1	433.3	27.64	0.901105	1.5
499.9	80.92	0.786145	3	433.3	27.64	1.09046	2
506.46	87.48	0.216048	1	443.29	37.63	0.0891403	5.5
506.46	87.48	0.636649	2	443.29	37.63	0.711542	50
				446.62	40.96	0.212736	25
				446.62	40.96	0.67779	2
				466.6	60.94	0.498992	1.5
				469.93	64.27	1.08811	4
				479.92	74.26	0.104912	25
				493.24	87.58	0.424082	6
				493.24	87.58	0.881307	1
				506.46	100.8	0.29302	1
				506.46	100.8	0.312217	7.2
				506.46	100.8	0.666667	4
				506.46	100.8	1.01152	14.4
				509.69	104.03	-0.0324476	1
				509.69	104.03	0.986639	2
				512.92	107.26	0.50867	1
				512.92	107.26	1.18231	13.25
Poisson regression statistics
Data transformation: multiplied by 100 and rounded to integer
Dependent variable: calling males per waterbody
Quantitative factor: relative date after onset of the breeding season
		2016	2017	2018	Average amnog year	SD
Analysis of Deviance, p-value		0.000	0.000	0.000
R2 adj, %		14	3	36	17.6667	16.8028
coefficient at factor in equation		-9e-05	-5.7e-05	-0.00032
Likelihood Ratio test,p-value		0.000	0.000	0.000
Chi-Square		571	1345	1391	1102.33	460.723
df		22	37	16	25	10.8167
Quantitative factor: relative daytime
		2016	2017	2018	Average amnog year	SD
Analysis of Deviance, p-value		0.000	0.000	0.000
R2 adj, %		2	4	1	2.33333	1.52753
coefficient at factor in equation		0.0029	-0.0054	-0.0016
Likelihood Ratio test,p-value		0.000	0.000	0.000
Chi-Square		81	1407	35	507.667	779.185
df		22	37	16	25	10.8167

## Sheet: Rtemp
Common Frog (Rana temporaria)
										Waterbody type contributions to Dc and MAFD					Poisson regression statistics
Plot name	Calling males per waterbody	Fraction of waterbodies with audial records	Waterbody detection probability	Inter year site fidelity	Best survey efficiency	Dc, individuals/km2	MAFD, individuals/km2	Fraction of population covered by MAFD		Small	Medium	Large	Ditch		Data transformation: multiplied by 100 and rounded to integer
Alūksne															Dependent variable: calling males per waterbody
Auce	3	0.25	0.57		0.92	3.26732	23.8839	0.935252		0.25	0.34	0	0.41		Quantitative factor: Fraction of waterbodies with audial records
Bebrene	6.75	0.142857				4.23	30.9211			1	0	0	0		Analysis of Deviance, p-value			0.000
Bērzgale	6.66667	0.290323	0.64			11.3861	83.2318	0.628272		0.74	0.26	0	0		R2 adj, %			1
Biksēre	2	0.125	0.25	0.67		0.721818	5.27645	0.496183		0.74	0.26	0	0		coefficient at q.factor in equation			0.0041
Būšnieki	1.8	0.833333				1.74035	12.7193			1	0	0	0		Likelihood Ratio test,p-value			0.000
Ciskādi	7.3	0.178571	0.83			10.8548	79.3478			1	0	0	0		Chi-Square			138
Dagda	5	0.2				2.85	20.8333			1	0	0	0		df			52
Demene	6.83333	0.230769				12.304	89.9413			0.9	0.1	0	0		Dependent variable: Dc				Dependent variable: MAFD
Dubna															Quantitative factor: waterbody detection probability				Quantitative factor: waterbody detection probability
Dzērbene															Analysis of Deviance, p-value			0.000	Analysis of Deviance, p-value			0.000
Garkalne															R2 adj, %			32	R2 adj, %			32
Garoza	4	0.111111	0.33			0.728889	5.32814	0.391861		1	0	0	0		coefficient at q.factor in equation			0.023	coefficient at q.factor in equation			0.023
Ģibuļi	4	0.0833333	0.33			0.826667	6.04288	0.706522		1	0	0	0		Likelihood Ratio test,p-value			0.000	Likelihood Ratio test,p-value			0.000
Ilgas	8.75	0.125				1.62349	8.63487			1	0	0	0		Chi-Square			4313	Chi-Square			30390
Indra	15	0.333333				9.17412	67.0623			0.95	0.05	0	0		df			22	df			22
Islīce	3.18182	0.578947	1		0.94	3.46316	25.3155			1	0	0	0		Dependent variable: Dc				Dependent variable: MAFD
Jāņmuiža	1.6	0.25	0.83			2.83973	20.7582	0.377358		0.4	0.11	0	0.49		Quantitative factor: Density of small waterbodies (from GPS data etc sheet)				Quantitative factor: Density of small waterbodies (from GPS data etc sheet)
Jaunbērze	4.33333	0.333333				1.61778	11.8259	0.8125		1	0	0	0		Analysis of Deviance, p-value			0.000	Analysis of Deviance, p-value			0.000
Jaunmārupe			0												R2 adj, %			15	R2 adj, %			14
Jumurda	5.32143	0.478261		0.933333	0.96	15.71	114.839	0.739246		0.36	0.11	0	0.53		coefficient at q.factor in equation			0.0025	coefficient at q.factor in equation			0.0024
Kabile	1.5	0.272727	0.75			1.32364	9.6757	0.684211		0.12	0	0	0.88		Likelihood Ratio test,p-value			0.000	Likelihood Ratio test,p-value			0.000
Kalēti	4.08333	0.105263	0.75			12.9309	57.485	0.802469		0.09	0.78	0.13	0		Chi-Square			4188	Chi-Square			27880
Kaplava	5.18182	0.785714		1		16.1229	117.857			1	0	0	0		df			52	df			52
Ķemeri
Krivanda	7.5	0.0833333		0.5		7.58364	55.4359			0.1	0	0	0.9
Krote	3.28571	0.304348				3.92746	28.7095			0.14	0.86	0	0
Kuldīga	6.07143	0.35				7.32211	53.5242			0.98	0.02	0	0
Ļaudona	1	0.153846				0.426333	3.11647			0.54	0.46	0	0
Lēdmane	4.86364	0.388889	0.85	0.8		19.1964	140.325	0.403961		0.14	0	0	0.86
Liepna
Lubāna	2	0.0526316	0.33			0.108632	1.32348			1	0	0	0
Mālpils	3.875	0.428571	1			17.0887	124.917	0.75695		0.21	0.04	0	0.75
Malta	3.33333	0.230769				4.46762	32.658			0.39	0.61	0	0
Medumi	6.75	0.148148				5.01183	33.4436			0.51	0.49	0	0
Milzkalne	1.5	0.125			0.67	0.474985	3.47211			0	1	0	0
Murmastiene	12.6	0.333333	0.625			5.208	38.0702	0.822454		1	0	0	0
Nereta	5.2	0.33	0.71			2.21867	16.2183	0.769231		1	0	0	0
Nītaure	5.6	0.0909091	0.625	0.5		6.66909	48.7507	0.786177		0.71	0.29	0	0
Ozolnieki	3	0.142857				1.6	11.6959			1	0	0	0
Pilsblīdene	6.75	0.0454545	0.2			7.43516	54.3506	0.536069		0	1	0	0
Puze	2.28571	0.304348				1.41913	10.3738			1	0	0	0
Rīva	0		0
Rucava	3.6	0.227273				3.916	28.6257			0.99	0.01	0	0
Rūjiena	1	0.0588235	0.1			0.230588	1.68559	0.0154799		1	0	0	0
Saurieši	2.25	0.111111		0.75		2.11636	13.5015			0.78	0	0	0.22
Šēdere	11.625	0.235294				21.3286	136.068			0.75	0.25	0	0
Skaistkalne	3.4	0.166667			0.88	1.01606	4.80449			0.47	0.53	0	0
Skrunda	2	0.230769				0.586667	4.2885			1	0	0	0
Skulte	5.6	0.208333	0.83			3.29687	24.0999			0.53	0.47	0	0
Šlītere	5.40909	0.733333				7.7981	57.0036			0.37	0.69	0	0
Staicele	1	0.0666667	0.17			0.117143	0.856307	0.0314694		1	0	0	0
Stāmeriena	3	0.153846				1.5	10.9649			1	0	0	0
Sunākste	4.4	0.210526	0.83			14.6176	106.854	0.415094		0.13	0.19	0	0.68
Taurkalne	4	0				0.544	3.97661			0	0	0	1
Tilža	1	0				0.542927	3.96876			0	0	0	1
Turki
Variņi	2	0.153846				0.403636	2.95056			1	0	0	0
Vārkava
Vērgale	3.6875	0.4				7.08405	51.784			0.28	0.72	0	0
Vijciems
Viļaka
Viļķene	1.8	0.272727	1			2.20232	16.0989	0.334095		0.1	0	0	0.9
Zaļenieki	2	0.0909091	0.33			0.225455	1.64806	0.467626		1	0	0	0
Zilaiskalns	2	0.230769				1.71661	12.5483			0.58	0	0	0.42
Median	3.78125	0.210526	0.625	0.75	0.92	2.85	20.8333	0.628272		0.75	0	0	0
Average	4.29052	0.240966	0.5552	0.73619	0.874	5.15314	36.398	0.567261		0.646226	0.181887	0.00245283	0.170566
SD	2.96289	0.181129	0.322346	0.195225	0.117813	5.56362	39.0259	0.253533		0.38084	0.290458	0.0178569	0.326134
Max value	15	0.833333	1	1	0.96	21.3286	140.325	0.935252		1	1	0.13	1
Min value	0	0	0	0.5	0.67	0.108632	0.856307	0.0154799		0	0	0	0
Count	54	53	25	7	5	53	53	21		53	53	53	53
Data for calling activity analysis (only surveys with records of given taxon)
2016				2017				2018
Relative date	Relative date since onset of breeding seson (or first productive survey given year + 1 (or calendar 7.2 hours ))	Relative daytime at midddle of the survey	Average number of calling males per breeding waterbody	Relative date	Relative date since onset of breeding seson (or first productive survey given year + 1 (or calendar 7.2 hours ))	Relative daytime at midddle of the survey	Average number of calling males per breeding waterbody	Relative date	Relative date since onset of breeding seson (or first productive survey given year + 1 (or calendar 7.2 hours ))	Relative daytime at midddle of the survey	Average number of calling males per breeding waterbody
419.98	1	1.01287	6.33333	406.66	1	0.486872	4	439.96	1	0.524056	7.3
426.64	7.66	0.675261	10.25	406.66	1	0.945562	2	443.29	4.33	0.103908	12.6
426.64	7.66	0.930048	1	406.66	1	1.31673	2.5	446.62	7.66	0.30653	5.2
429.97	10.99	0.713005	1	406.66	1	1.32767	4.95	446.62	7.66	0.399635	6.5
433.3	14.32	0.531576	2	409.99	4.33	0.52832	3.2	446.62	7.66	0.95851	11.3333
436.63	17.65	0.843032	7.33333	409.99	4.33	1.311	2	449.95	10.99	1.22676	3.6
439.96	20.98	0.568637	1.6	413.32	7.66	0.568176	1.8	453.28	14.32	0.396346	3.35
439.96	20.98	0.870825	5	413.32	7.66	0.611203	5.5	453.28	14.32	1.02263	8.15385
439.96	20.98	1.18345	4.42857	416.65	10.99	0.608568	3.6	456.61	17.65	1.53656	2.25
443.29	24.31	-0.128638	2	416.65	10.99	0.662443	5.5	466.6	27.64	0.25202	5.6
449.95	30.97	-0.158502	3.28571	416.65	10.99	1.11396	4.33333	466.6	27.64	0.97374	7.5
456.61	37.63	0.708677	2	423.31	17.65	0.486112	5.18182	466.6	27.64	1.23586	3.10714
456.61	37.63	0.759693	8	426.64	20.98	0.165688	7.16667	476.59	37.63	0.278384	5
489.91	70.93	0.503914	3	426.64	20.98	0.484044	2	476.59	37.63	0.612302	3.3
489.91	70.93	0.513698	1.33333	426.64	20.98	0.558505	1	506.46	67.5	-0.107272	4
493.24	74.26	0.122592	2	429.97	24.31	0.460809	8.66667	509.69	70.73	0.0667025	1.5
493.24	74.26	0.628558	3.33333	429.97	24.31	0.51377	4	509.69	70.73	0.545781	2
499.9	80.92	0.738106	1	429.97	24.31	0.524362	1	512.92	73.96	-0.0323858	1
499.9	80.92	0.786145	1	429.97	24.31	0.799254	3.6875
506.46	87.48	0.216048	1	429.97	24.31	1.21134	2.66667
509.69	90.71	0.577187	1	433.3	27.64	0.0274237	3
516.15	97.17	0.194651	1	433.3	27.64	0.616826	4.08333
				433.3	27.64	0.616826	2
				433.3	27.64	1.09046	1.5
				439.96	34.3	1.25889	1
				443.29	37.63	0.0478129	2
				443.29	37.63	0.711542	1
				446.62	40.96	0.243789	3
				479.92	74.26	0.104912	1.5
				506.46	100.8	1.01152	1
Poisson regression statistics
Data transformation: multiplied by 100 and rounded to integer
Dependent variable: calling males per waterbody
Quantitative factor: relative date after onset of the breeding season
		2016	2017	2018	Average amnog year	SD
Analysis of Deviance, p-value		0.000	0.000	0.000
R2 adj, %		31	14	50	31.6667	18.0093
coefficient at factor in equation		-0.00015	-0.00012	-0.0002
Likelihood Ratio test,p-value		0.000	0.000	0.000
Chi-Square		1266	453	1650	1123	611.178
df		21	29	17	22.3333	6.1101
Quantitative factor: relative daytime
		2016	2017	2018	Average amnog year	SD
Analysis of Deviance, p-value		0.000	0.000	0.039
R2 adj, %		13	4	0.008	5.66933	6.65492
coefficient at factor in equation		0.0091	-0.003	0.00045
Likelihood Ratio test,p-value		0.000	0.000	0.039
Chi-Square		562	121	4	229	294.26
df		21	29	17	22.3333	6.1101

## Sheet: Pelophylax
Water Frogs (Pelophylax spp.)
										Waterbody type contributions to Dc and MAFD					Poisson regression statistics
Plot name	Calling males per waterbody	Fraction of waterbodies with audial records	Waterbody detection probability	Inter year site fidelity	Best survey efficiency	Dc, individuals/km2	MAFD, individuals/km2	Fraction of population covered by MAFD		Small	Medium	Large	Ditch		Data transformation: multiplied by 100 and rounded to integer
Alūksne	7.33333	0.8	1		0.78	23.6894	81.4045			0.79	0.12	0.09	0		Dependent variable: calling males per waterbody
Auce	13.5	0.769231	0.91		1	14.2343	51.545			0.83	0.17	0	0		Quantitative factor: Fraction of waterbodies with audial records
Bebrene	5.61111	0.45				11.3975	35.7361			0	1	0	0		Analysis of Deviance, p-value			0.000
Bērzgale	6.57895	0.53125				20.2844	72.1322			0.68	0.32	0	0		R2 adj, %			17
Biksēre	3.875	0.470588	0.8		1	4.40506	15.1671			0.84	0.16	0	0		coefficient at q.factor in equation			0.011
Būšnieki	11.5	0.666667				10.9781	37.2799			0.97	0.02	0.01	0		Likelihood Ratio test,p-value			0.000
Ciskādi	7.69231	0.433333	0.93	0.769231	0.87	23.0569	78.5144			0.93	0.07	0	0		Chi-Square			1321
Dagda	4.875	0.5		0.727273		10.7894	36.4383			0.71	0.01	0	0.28		df			63
Demene	7.29167	0.733333		0.857143		24.4664	85.9528			0.61	0.34	0.05	0		Dependent variable: Dc				Dependent variable: MAFD
Dubna	7	0.333333				10.864	36.6903			1	0	0	0		Quantitative factor: waterbody detection probability				Quantitative factor: waterbody detection probability
Dzērbene	4.8	0.434783	0.91		0.96	11.8658	39.2086	0.800267		0.95	0.05	0	0		Analysis of Deviance, p-value			0.000	Analysis of Deviance, p-value			0.000
Garkalne	4.33333	0.289474		0.666667		5.46592	21.7408			0.68	0.19	0	0.13		R2 adj, %			38	R2 adj, %			37
Garoza	3.25	0.5			0.7948	2.665	9.00034			1	0	0	0		coefficient at q.factor in equation			0.062	coefficient at q.factor in equation			0.062
Ģibuļi	5.83333	0.5	0.86			7.08153	23.916	0.932836		0.95	0	0	0.05		Likelihood Ratio test,p-value			0.000	Likelihood Ratio test,p-value			0.000
Ilgas	7.95833	0.578947		0.647059		6.48419	15.9335			1	0	0	0		Chi-Square			4210	Chi-Square			14081
Indra	6.11765	0.6				27.5738	43.7679			0.94	0	0.04	0.02		df			22	df			22
Islīce	4.1	0.473684			0.93	4.13692	13.9714			0.91	0	0	0.09		Dependent variable: Dc				Dependent variable: MAFD
Jāņmuiža	1.77778	0.470588			0.93	3.07953	10.7179			0.75	0.25	0	0		Quantitative factor: Density of small waterbodies (from GPS data etc sheet)				Quantitative factor: Density of small waterbodies (from GPS data etc sheet)
Jaunbērze	4.71429	0.583333				3.36	11.3475			1	0	0	0		Analysis of Deviance, p-value			0.000	Analysis of Deviance, p-value			0.000
Jaunmārupe	3.88095	0.636364	0.94	1		8.88782	34.2876			0.67	0.19	0	0.14		R2 adj, %			34	R2 adj, %			35
Jumurda	2.8125	0.695652	0.93		0.84	6.36271	20.7102	0.76155		0.74	0.26	0	0		coefficient at q.factor in equation			0.0028	coefficient at q.factor in equation			0.0029
Kabile	1	0.25	0.75			0.43	1.45221	0.543478		1	0	0	0		Likelihood Ratio test,p-value			0.000	Likelihood Ratio test,p-value			0.000
Kalēti	5.15385	0.434783			0.82	9.50429	33.8331			0.54	0.19	0.12	0.15		Chi-Square			12250	Chi-Square			43474
Kaplava	4.25	0.375			0.92	6.31125	21.3146			1	0	0	0		df			62	df			62
Ķemeri	4.05556			1		4.73979	16.6377			0.04	0.36	0	0.6
Krivanda	3.85714	0.5	0.88	1	0.96	1.43636	5.90379			0.52	0.33	0.15	0
Krote	7.02778	0.6			0.82	12.2245	45.3503			0.24	0.76	0	0
Kuldīga	8.18421	0.608696			0.95	23.9621	84.4769			0.56	0.28	0.11	0.05
Ļaudona	8.67857	0.866667				11.9814	42.4991			0.6	0.4	0	0
Lēdmane	3.5	0.692308			1	5.70952	17.8543			0.92	0.08	0	0
Liepna	5.4	0.428571	0.91		0.87	5.68421	19.1969	0.691776		1	0	0	0
Lubāna	4.35294	0.809524	0.94		0.92	6.06095	20.4693	0.951401		1	0	0	0
Mālpils	5.66667	0.516129		0.833333		6.33384	22.6694			0.52	0.48	0	0
Malta	5.40625	0.8		0.94		20.4464	64.3573			0.67	0.17	0.04	0.12
Medumi	4.41667	0.631579		0.666667	0.85	12.3116	44.5102			0.89	0.11	0	0
Milzkalne	5.6875	0.421053		0.666667		10.7136	39.2471	0.846295		0.34	0.66	0	0
Murmastiene	5	0.866667	0.93	0.909091	0.68	5.37333	18.147	0.928439		1	0	0	0
Nereta	6	0.4	0.67	0.8		3.072	10.3749			1	0	0	0
Nītaure	5.42857	0.625		1	1	10.156	35.0848			0.78	0.19	0	0.03
Ozolnieki	6.54545	0.454545		0.666667		11.4385	40.2173			0.67	0.33	0	0
Pilsblīdene	6.5	0.583333				38.9455	144.612			0.3	0.48	0.14	0.08
Puze	4.05556	0.441176		0.933333		5.1351	17.3425			0.75	0.01	0	0.24
Rīva	4.22727	0.44	0.92		0.94	4.09055	13.8467	0.872093		0.98	0.02	0	0
Rucava	6.82353	0.53125			0.88	16.736	56.6647			0.98	0.02	0	0
Rūjiena	3.33333	0.3	0.86			3.92	13.2388	0.744602		1	0	0	0
Saurieši	4.09091	0.266667		0.7		7.42396	25.0646			0.56	0.04	0.04	0.36
Šēdere	3.92857	0.318182			0.93	12.1149	42.7138			0.45	0.55	0	0
Skaistkalne	3	0.433333		0.666667	0.83	5.09705	31.752			0.6	0.03	0	0.37
Skrunda	8.22727	0.6			0.87	7.03653	26.0812			0.67	0.09	0	0.24
Skulte	7.65909	0.7		0.85		17.516	60.9902			0.68	0.25	0	0.07
Šlītere	1.07418	0.411765				3.05784	10.8824			0.57	0.43	0	0
Staicele	5	0.333333	0.71			2.87043	10.0351	0.598229		0.72	0.28	0	0
Stāmeriena	6.66667	0.375	0.875		0.92	6.2	21.476	0.866551		0.79	0.21	0	0
Sunākste	12.38	0.628571		0.961538		40.2378	152.762			0.36	0.31	0.31	0.02
Taurkalne
Tilža	6.90909	0.583333	1	0.8	0.73	21.5519	72.7857			0.73	0.26	0	0.01
Turki	4.75	0.428571				3.92988	13.7182			0.73	0.27	0	0
Variņi	5.33333	0.666667	1			4.76648	13.2636			0.28	0.72	0	0
Vārkava	6.33333	0.272727				3.49711	12.8947			0.29	0.71	0	0
Vērgale	6.625	0.538462			0.87	11.9204	41.8849			0.58	0.33	0	0.09
Vijciems	5.8	0.5	0.8		0.87	1.4	4.76394	0.740552		0.94	0.06	0	0
Viļaka	7.26667	0.583333	0.94		0.69	10.7613	36.3434			0.94	0	0	0.06
Viļķene	5.14286	0.375				5.11895	17.3934			0.61	0.05	0	0.34
Zaļenieki	12.5714	0.428571				4.53449	17.8922			0.37	0.05	0.58	0
Zilaiskalns	4.7	0.461538	0.77		1	10.6918	36.2698	0.602101		0.92	0.08	0	0
Median	5.40313	0.5	0.91	0.816667	0.88	7.05903	25.5729	0.780908		0.735	0.14	0	0
Average	5.73195	0.522729	0.879783	0.82097	0.884671	10.2746	35.2145	0.777155		0.719375	0.199063	0.02625	0.0553125
SD	2.42231	0.151239	0.0908105	0.131129	0.0882199	8.36857	29.3137	0.132142		0.253596	0.225633	0.0866025	0.116237
Max value	13.5	0.866667	1	1	1	40.2378	152.762	0.951401		1	1	0.58	0.6
Min value	1	0.25	0.67	0.647059	0.68	0.43	1.45221	0.543478		0	0	0	0
Count	64	63	23	22	31	64	64	14		64	64	64	64
Data for calling activity analysis (only surveys with records of given taxon)
2016				2017				2018
Relative date	Relative date since onset of breeding seson (or first productive survey given year + 1 (or calendar 7.2 hours ))	Relative daytime at midddle of the survey	Average number of calling males per breeding waterbody	Relative date	Relative date since onset of breeding seson (or first productive survey given year + 1 (or calendar 7.2 hours ))	Relative daytime at midddle of the survey	Average number of calling males per breeding waterbody	Relative date	Relative date since onset of breeding seson (or first productive survey given year + 1 (or calendar 7.2 hours ))	Relative daytime at midddle of the survey	Average number of calling males per breeding waterbody
476.59	57.61	0.700302	2.5	433.3	27.64	0.59573	2	449.95	10.99	0.284604	2.83333
496.57	77.59	0.626116	3	443.29	37.63	0.0891403	1	476.59	37.63	0.278384	5.16667
499.9	80.92	0.265987	1	506.46	100.8	0.312217	2	476.59	37.63	0.612302	5
499.9	80.92	0.738106	2	509.69	104.03	-0.0324476	4	496.57	57.61	0.180495	1.2
499.9	80.92	0.74776	1.5	509.69	104.03	0.539014	4.66667	509.69	70.73	0.0667025	4
506.46	87.48	0.722869	1.33333	541.99	136.33	0.748566	1	509.69	70.73	0.545781	3.4
509.69	90.71	0.577187	1	558.14	152.48	0.951257	5.73077	512.92	73.96	-0.0323858	7.20833
509.69	90.71	0.729653	4.25	561.37	155.71	1.20823	6.28571	512.92	73.96	0.319363	4.57143
512.92	93.94	0.698357	2.5	564.6	158.94	0.461571	12.2727	516.15	77.19	-0.0398541	6.16667
516.15	97.17	0.194651	2.11111	567.83	162.17	1.03199	8.23077	516.15	77.19	0.704623	1.875
516.15	97.17	0.752311	2	580.75	175.09	0.331566	5	519.38	80.42	0.105649	3.71429
519.38	100.4	0.118659	2.38462	580.75	175.09	0.79877	7.16667	519.38	80.42	0.477426	4.72727
522.61	103.63	0.615506	3.66667	580.75	175.09	1.0634	2.6	519.38	80.42	1.06239	2.91667
522.61	103.63	0.718679	0.5	590.44	184.78	0.10138	8.10526	519.38	80.42	1.08107	1
525.84	106.86	0.332087	4.625	590.44	184.78	0.861837	4.5	535.53	96.57	0.0481551	6.07692
525.84	106.86	0.695954	4.5	596.9	191.24	1.25314	4.2	535.53	96.57	0.60083	5.5
529.07	110.09	0.563212	3.75	613.32	207.66	0.580716	5	538.76	99.8	0.012917	5.76923
535.53	116.55	1.19552	3.61538	616.65	210.99	0.622688	3.33333	538.76	99.8	0.419841	7.0625
538.76	119.78	-0.306933	5.83333	619.98	214.32	0.467399	5.5	545.22	106.26	0.444241	4.13636
538.76	119.78	0.308775	2.8	619.98	214.32	0.784214	3.55	545.22	106.26	0.864669	4.84091
538.76	119.78	0.658071	5.625	619.98	214.32	1.09245	4.71429	548.45	109.49	1.24047	3.66667
538.76	119.78	0.795992	1.75	619.98	214.32	1.3106	11.1429	567.83	128.87	0.35361	3.33333
541.99	123.01	0.188578	8.33333	626.64	220.98	0.422533	3.25	567.83	128.87	1.05883	2.85
541.99	123.01	0.472583	5.33333	629.97	224.31	0.379209	8.95455	580.75	141.79	0.287391	6.11765
541.99	123.01	1.17757	8.13333	629.97	224.31	0.583299	3.33333	583.98	145.02	-0.173898	6.78125
561.37	142.39	0.80436	1.66667	629.97	224.31	0.600341	4.42857	583.98	145.02	0.321595	5.875
567.83	148.85	0.192456	2	633.3	227.64	0.668303	4.5	583.98	145.02	0.558882	3.125
567.83	148.85	0.566867	2.5	636.63	230.97	0.811569	2.44444	583.98	145.02	0.901395	6.5
571.06	152.08	0.156392	1.5	636.63	230.97	0.904934	3	583.98	145.02	1.09487	6.0625
574.29	155.31	0.820792	4.55556	636.63	230.97	1.22548	6.5	587.21	148.25	-0.149195	6.13889
574.29	155.31	0.89185	4.7	636.63	230.97	1.31019	6.96296	590.44	151.48	1.21656	4.175
577.52	158.54	0.879841	4.5	649.95	244.29	1.04401	6.5	593.67	154.71	0.834278	2.55556
580.75	161.77	0.577506	3.44444	653.28	247.62	0.0893546	6.33333	593.67	154.71	1.1397	5.75
580.75	161.77	0.929444	5.23077	653.28	247.62	0.603717	7	596.9	157.94	1.22266	7.63636
580.75	161.77	1.0968	8.375	653.28	247.62	1.0169	11.8571	600.13	161.17	1.19464	3.45455
590.44	171.46	1.21606	6.33333	656.61	250.95	1.02535	8.78571	603.23	164.27	-0.0364076	4
593.67	174.69	0.484288	4.11111	656.61	250.95	1.06739	5.125	603.23	164.27	0.382316	4.5
593.67	174.69	1.22923	7.44444	659.94	254.28	1.1415	5.6	603.23	164.27	1.00867	2
596.9	177.92	0.856019	3.5	663.27	257.61	1.02362	5.15385	609.69	170.73	1.22073	3.71053
596.9	177.92	1.09896	14.5833	663.27	257.61	1.04892	8.70833	622.61	183.65	0.244536	5.5
600.13	181.15	0.863216	6	663.27	257.61	1.35196	3.88889	693.23	254.27	0.13636	4.38462
600.13	181.15	1.14915	13.8889	666.6	260.94	1.06559	1	629.07	190.11	0.487197	4.22222
623.31	204.33	0.764637	2.33333					632.3	193.34	0.243285	4.16667
626.64	207.66	0.839945	2.42857					641.99	203.03	1.20644	3.71429
Poisson regression statistics
Data transformation: multiplied by 100 and rounded to integer
Dependent variable: calling males per waterbody
Quantitative factor: relative date after onset of the breeding season
		2016	2017	2018	Average amnog year	SD
Analysis of Deviance, p-value		0.000	0.000	0.000
R2 adj, %		22	10	1	11	10.5357
coefficient at factor in equation		0.0008	3.1e-05	7.9e-06
Likelihood Ratio test,p-value		0.000	0.000	0.000
Chi-Square		1785	615	31	810.333	893.166
df		43	41	43	42.3333	1.1547
Quantitative factor: relative daytime
		2016	2017	2018	Average amnog year	SD
Analysis of Deviance, p-value		0.000	0.000	0.000
R2 adj, %		19	3	8	10	8.18535
coefficient at factor in equation		0.0092	0.0024	-0.0024
Likelihood Ratio test,p-value		0.000	0.000	0.000
Chi-Square		1536	174	211	640.333	775.891
df		43	41	43	42.3333	1.1547

## Sheet: GPS data etc
Plot name	Geographical coordinates at center of the plot		Density of small waterbodies, number/sq.km	Fraction of small waterbodies in total waterbody numbers
	latitude, N	longitude, E
Alūksne	57°28'32.10"	27° 4'36.86"	4.7	0.862745
Auce	56°25'59.56"	22°58'46.31"	1.04	0.83871
Bebrene	56° 2'53.28"	26° 5'43.27"	3.76	0.912621
Bērzgale	56°39'13.33"	27°33'52.62"	4.8	0.930233
Biksēre	56°54'58.05"	26°20'27.27"	1.96	0.844828
Būšnieki	57°28'29.40"	21°41'24.51"	1.16	0.935484
Ciskādi	56°29'36.12"	27°10'32.55"	6.84	0.960674
Dagda	56° 8'38.79"	27°39'28.15"	2.28	0.95
Demene	55°42'55.97"	26°31'24.36"	5.68	0.881988
Dubna	56° 5'28.99"	26°41'32.44"	3.88	0.97
Dzērbene	57°11'15.52"	25°41'45.01"	5	0.905797
Garkalne	57° 4'50.31"	24°28'15.28"	3.8	0.833333
Garoza	56°29'5.60"	24° 4'50.71"	1.64	1
Ģibuļi	57°15'15.13"	22°24'1.21"	2.04	1
Ilgas	55°42'10.34"	26°45'39.64"	1.47	0.84375
Indra	55°51'51.74"	27°28'33.51"	2.92	0.935897
Islīce	56°18'1.10"	24° 7'15.92"	1.88	1
Jāņmuiža	57°20'8.24"	25°20'10.92"	3.16	0.858696
Jaunbērze	56°44'52.21"	23°21'14.64"	1.12	0.965517
Jaunmārupe	56°49'49.31"	24° 2'27.76"	2.32	0.828571
Jumurda	56°56'35.80"	25°48'2.49"	2.44	0.847222
Kabile	56°59'7.06"	22°26'29.72"	1.72	1
Kalēti	56°20'14.41"	21°28'4.77"	2.96	0.925
Kaplava	55°51'2.06"	27° 0'41.85"	3.96	0.933962
Ķemeri	56°54'4.16"	23°31'54.15"	a network of drained bog's peat pits
Krivanda	56°31'47.12"	28° 1'29.81"	1.16	0.933333
Krote	56°31'42.43"	21°36'9.60"	2.16	1
Kuldīga	57° 2'12.71"	21°53'55.66"	2.76	0.884615
Ļaudona	56°41'34.29"	26°15'42.59"	1.92	0.923077
Lēdmane	56°48'30.21"	25° 3'10.34"	2.08	0.928571
Liepna	57°20'46.81"	27°32'59.22"	2	0.961538
Lubāna	56°55'6.04"	26°41'11.23"	1.72	1
Mālpils	57° 1'28.43"	24°55'49.96"	2.04	0.784615
Malta	56°19'17.64"	27°12'35.33"	3.12	0.829787
Medumi	55°45'21.56"	26°21'59.85"	3.77	0.871287
Milzkalne	56°59'53.00"	23°11'4.98"	4.64	0.84058
Murmastiene	56°40'7.69"	26°35'10.94"	1.24	1
Nereta	56°14'55.91"	25°15'1.47"	1.28	1
Nītaure	57° 3'55.75"	25°16'23.39"	2.24	0.767123
Ozolnieki	56°42'47.16"	23°45'46.65"	3.2	0.808081
Pilsblīdene	56°42'55.70"	22°40'6.02"	5.16	0.763314
Puze	57°19'35.72"	22° 1'51.91"	2.04	0.963636
Rīva	56°53'13.36"	21°20'50.48"	2.12	0.963636
Rucava	56°10'9.06"	21° 9'24.93"	4.56	0.982759
Rūjiena	57°56'45.42"	25°21'35.37"	3.92	0.960784
Saurieši	56°55'43.37"	24°21'13.12"	4.96	0.939394
Šēdere	55°54'46.13"	26°10'4.90"	5.68	0.860606
Skaistkalne	56°20'37.77"	24°35'26.25"	2.43	0.978261
Skrunda	56°39'43.80"	22° 4'0.77"	0.88	0.846154
Skulte	57°22'5.40"	24°28'23.50"	4.12	0.944954
Šlītere	57°35'55.65"	22°17'4.86"	0.96	0.857143
Staicele	57°51'41.60"	24°42'0.94"	1.64	0.953488
Stāmeriena	57°13'35.53"	26°50'12.60"	3	0.9375
Sunākste	56°28'47.44"	25°30'7.87"	3	0.872093
Taurkalne	56°30'3.45"	25° 3'19.08"	0.4	0.769231
Tilža	56°54'13.82"	27°19'30.20"	3.8	0.940594
Turki	56°28'3.94"	26°17'48.23"	2.2	0.916667
Variņi	57°17'19.75"	26° 6'55.32"	1.48	0.902439
Vārkava	56°16'22.62"	26°36'29.15"	1.72	0.895833
Vērgale	56°40'59.68"	21°14'56.18"	2.6	0.915493
Vijciems	57°37'15.01"	26° 1'42.37"	0.44	0.916667
Viļaka	57°11'31.40"	27°35'59.21"	2.28	0.982759
Viļķene	57°34'28.94"	24°35'36.32"	2.08	0.962963
Zaļenieki	56°29'49.46"	23°28'19.60"	1.24	0.939394
Zilaiskalns	57°34'45.58"	25°10'45.15"	1.72	0.977273
average			2.28	0.913135
median			2.26	0.929402
Min			0.4	0.763314
Max			6.84	1
